# Supplementary material for: Adjustment of light-responsive NADP dynamics in chloroplasts by stromal pH
Source: Nat Commun. 2023 Nov 6;14:7148. doi: 10.1038/s41467-023-42995-9 (PMC10628217; doi:10.1038/s41467-023-42995-9)
Supplement: Supplementary file 4 — Source Data [file 41467_2023_42995_MOESM4_ESM.xlsx]

## Sheet: Figure 1
Figure 1. Light-dependent production of the photosynthetic electron acceptor NADP+ by NAD+ phosphorylation in chloroplasts
	Figure 1a											Figure 1d and 1e
	NADP pool (n mol cm-1)													nmol mg-1 Chl	nmol mg-1 Chl	nmol mg-1 Chl	nmol mg-1 Chl	nmol mg-1 Chl	pmol min-1 mg-1 Chl
		Time (min)										Light Intensity (μmol m-2 s-1)	NAD+	NADP+	NADPH	Gross NADP+ change in 15 min	Gross NADPH change in 15 min	Gross NADP change in 15 min	Gross NADP change per min
	Light Intensity (μmol m-2 s-1)	0	5	10	30	F-statistic	p-value					0	-	1.396	0.324
	10	26.436	44.874	52.385	58.454	48.73	2.22e-09					0	-	1.333	0.29
	10	28.274	56.331	47.226	60.246							0	-	1.258	0.248
	10	24.971	41.924	54.48	51.906							0	+	1.229	0.611	-0.167	0.287	0.12	8
	10	26.637	46.7	50.531	55.389							0	+	0.902	0.558	-0.431	0.268	-0.163	-10.8667
	10	29.063	57.428	44.594	53.487							0	+	1.151	0.624	-0.107	0.376	0.269	17.9333
	10	25.76	43.089	56.372	52.686							t-test (- vs +)	p-value	0.607
	Dunnette's test	p-value	0.0299592	0.00186695	8.685e-05							10	-	0.982	0.335
	40	26.601	65.159	61.979	65.076	168.65	2.3e-14					10	-	1.2	0.288
	40	29.613	55.578	61.367	64.743							10	-	1.043	0.588
	40	28.049	55.844	63.372	64.575							10	+	0.939	0.867	-0.043	0.532	0.489	32.6
	40	29.898	66.357	62.813	63.756							10	+	0.935	1.4	-0.265	1.112	0.847	56.4667
	40	31.529	54.369	61.698	59.069							10	+	0.898	1.456	-0.145	0.868	0.723	48.2
	40	28.079	56.12	63.026	66.476							t-test (- vs +)	p-value	0.0265
	Dunnette's test	p-value	0.0015	5.7e-08	3.21e-06							40	-	0.766	0.308
												40	-	1.029	0.233
	Figure 1b											40	-	0.97	0.139
	NAD pool (n mol cm-1)											40	+	0.801	0.807	0.035	0.499	0.534	35.6
		Time (min)										40	+	1.128	0.753	0.099	0.52	0.619	41.2667
	Light Intensity (μmol m-2 s-1)	0	5	10	30	F-statistic	p-value					40	+	1.126	0.666	0.156	0.527	0.683	45.5333
	10	96.189	70.23	62.004	59.159	2.5923	0.0812					t-test (- vs +)	p-value	0.0033
	10	82.246	85.228	50.461	55.596
	10	73.145	68.117	76.853	93.357
	10	92.458	67.905	60.406	57.296
	10	81.781	82.568	50.117	55.244
	10	72.009	68.834	73.834	97.644
	Dunnette's test	p-value	0.5664	0.2853	0.6385
	40	91.582	77.857	60.328	62.047	24.61	6.43e-07
	40	75.997	65.289	48.274	46.583
	40	85.041	77.414	41.552	63.582
	40	88.947	76.485	59.449	59.153
	40	76.898	63.009	47.853	46.041
	40	79.587	72.246	40.409	61.574
	Dunnette's test	p-value	0.3523	0.0296	0.0623
	Figure 1c
	NADP pool (n mol cm-1)
		Time (min)
	Light Intensity (μmol m-2 s-1)	0	5	10	20	30	60	90	120	F-statistic	p-value
	40	82.269	57.192	81.611	66.161	83.772	71.649	73.599	63.67	0.2138	0.9802
	40	65.674	65.83	81.618	80.798	72.305	64.509	56.169	57.643
	40	69.489	95.409	64.325	71.466	68.98	75.313	74.622	83.052
	40	74.382	63.794	69.638	65.014	80.502	82.547	70.659	62.746
	40	67.331	70.451	83.507	79.959	69.103	65.98	69.726	60.038
	40	75.615	82.962	63.397	71.807	70.443	84.974	79.542	87.938
	10	82.281	69.879	66.969	35.565	33.161	38.685	47.321	51.337	34.8515	4.38e-15
	10	65.672	65.862	56.704	53.71	30.846	47.018	49.683	47.108
	10	69.492	66.076	58.782	36.309	34.447	37.575	34.957	35.867
	10	74.391	77.656	66.969	33.071	33.516	39.879	46.722	50.585
	10	67.333	78.542	56.716	53.524	32.832	47.17	48.756	47.622
	10	75.607	66.034	58.78	39.664	37.724	38.535	35.801	38.079
	Figure 1f
	NADP pool (n mol min-1 mg-1 Chl)
		pH
	Light Intensity (μmol m-2 s-1)	5.5	6.1	6.6	6.9	7.2	7.5	8.1	8.8
	10	0.014	0.024	0.083	0.118	0.299	0.503	0.583	0.593
	10	0.018	0.023	0.082	0.12	0.316	0.445	0.612	0.604
	10	0.018	0.025	0.088	0.12	0.289	0.479	0.566	0.624
	10	0.017	0.03	0.094	0.123	0.313	0.497	0.63	0.619
	40	0.017	0.047	0.242	0.541	0.878	1.392	1.486	1.492
	40	0.024	0.047	0.238	0.778	0.987	1.248	1.596	1.649
	40	0.021	0.052	0.253	0.327	0.862	1.271	1.435	1.777
	40	0.019	0.065	0.277	0.579	0.963	1.355	1.807	1.77

## Sheet: Figure 2
Figure 2. Light-dependent increase in NADP pool size controlled by photochemistry via PGR5/PGRL1-dependent CET
	Figure 2a									Figure 2c
	NADP pool (n mol cm-1)									NADP pool (n mol cm-1)
		Time (min)									Time (min)
		0	5	10	30	60	F-statistic	p-value		min	0	5	10	30	60	F-statistic	p-value
	Control	46.018	52.295	85.064	82.332	95.716				Control	35.182	88.147	79.637	100.317	99.128
	Control	33.788	73.729	84.709	95.689	112.814				Control	48.577	67.213	96.964	104.878	89.75
	Control	38.993	69.14	86.216	116.618	99.065				Control	38.326	58.644	102.363	106.572	97.19
	10 μM DCMU	53.198	38.393	55.547	44.155	33.328	18.38	0.000359		Control	35.806	75.669	58.728	86.035	95.49
	10 μM DCMU	40.371	14.607	46.182	38	62.913				Control	47.831	62.089	82.902	81.18	94.317
	10 μM DCMU	45.917	31.799	40.542	51.369	46.144				Control	37.31	57.119	93.425	90.296	74.91
	100 μM DCMU	61.598	37.675	54.264	39.854	44.817	17.35	0.000478		5 mM NH4Cl	41.392	50.526	57.097	77.096	71.873	16.1082	0.0002
	100 μM DCMU	49.138	47.044	47.251	37.763	34.843				5 mM NH4Cl	34.338	75.155	52.985	69.574	71.398
	100 μM DCMU	45.04	52.903	50.181	44.613	33.998				5 mM NH4Cl	37.221	52.684	73.398	48.508	46.572
	10 μM DBMIB	30.439	38.2	51.187	54.579	48.925	17.47	0.0005		5 mM NH4Cl	38.606	49.771	64.54	72.989	61.754
	10 μM DBMIB	41.237	36.315	38.977	54.376	41.735				5 mM NH4Cl	35.343	70.435	54.329	65.003	66.232
	10 μM DBMIB	27.545	44.039	47.022	52.63	61.309				5 mM NH4Cl	39.877	47.981	64.693	48.42	39.052
	100 μM DBMIB	37.832	41.68	10.925	8.782	9.088	53.22	4.7e-07		50 mM NH4Cl	35.621	60.4	48.049	57.104	40.763	32.14	7.11e-07
	100 μM DBMIB	28.113	27.132	11.176	8.452	8.581				50 mM NH4Cl	31.331	49.453	64.519	64.589	37.657
	100 μM DBMIB	23.792	15.29	9.973	9.295	8.231				50 mM NH4Cl	34.515	57.791	69.588	33.615	40.394
										50 mM NH4Cl	32.879	59.407	49.259	68.542	41.377
										50 mM NH4Cl	28.404	52.464	57.858	59.635	35.369
										50 mM NH4Cl	31.625	54.128	66.436	49.086	32.306
	Figure 2b									Figure 2d
	NADP+ (n mol mg-1 Chl)									NADP+ (n mol mg-1 Chl)
	Dark	Light+Control	Light+DCMU	Light+DBMIB						Dark	Light+Control	Light+NH4Cl	Light+Antimycin A
	1.183	0.424	1.061	1.243						0.328	0.206	0.2	0.231
	1.364	0.49	1.211	1.382						0.37	0.23	0.233	0.23
	1.527	0.546	1.323	1.12						0.326	0.34	0.23	0.232
	1.384	0.444	1.241	1.39						0.351	0.213	0.207	0.237
	1.59	0.504	1.456	1.506						0.388	0.239	0.24	0.236
	1.709	0.583	1.441	1.345						0.345	0.148	0.235	0.237
	NADPH (n mol mg-1 Chl)									NADPH (n mol mg-1 Chl)
	Dark	Light+Control	Light+DCMU	Light+DBMIB						Dark	Light+Control	Light+NH4Cl	Light+Antimycin A
	0.215	1.596	0.212	0.122						0.327	1.985	1.221	1.062
	0.222	2.098	0.198	0.105						0.142	1.789	1.226	0.943
	0.186	2.362	0.185	0.129						0.145	2.091	0.614	0.974
	0.246	1.58	0.249	0.158						0.294	1.605	1.043	0.89
	0.254	1.819	0.24	0.154						0.144	1.512	1.064	0.767
	0.242	1.938	0.232	0.168						0.15	1.773	0.523	0.816
	NADP pool (n mol mg-1 Chl)									NADP pool (n mol mg-1 Chl)
	Dark	Light+Control	Light+DCMU	Light+DBMIB						Dark	Light+Control	Light+NH4Cl	Light+Antimycin A
	1.398	2.02	1.273	1.365						0.655	2.191	1.421	1.293
	1.586	2.588	1.409	1.487						0.512	2.019	1.459	1.173
	1.713	2.908	1.508	1.249						0.471	2.431	0.844	1.206
	1.63	2.024	1.49	1.548						0.645	1.818	1.25	1.127
	1.844	2.323	1.696	1.66						0.532	1.751	1.304	1.003
	1.951	2.521	1.673	1.513						0.495	1.921	0.758	1.053
	p-value (Tueky's HSD)	Light+Control	Light+DCMU	Light+DBMIB						p-value (Tueky's HSD)	Light+Control	Light+NH4Cl	Light+Antimycin A
	Dark	0.001	0.5327	0.0379						Dark	0.001	0.001	0.001
	Light+Control		0.001	0.001						Light+Control		0.001	0.001
	Light+DCMU			0.9						Light+NH4Cl			0.9
	Figure 2e
	NADP pool (n mol cm-1)
		Time (min)
		0	5	10	30	60
	Col-gl1	37.653	91.396	107.059	114.752	140.236
	Col-gl1	41.108	75.848	123.552	116.608	135.692
	Col-gl1	41.737	92.842	110.107	129.119	112.142
	pgr5	44.73	65.988	73.29	96.979	108.027
	pgr5	54.066	61.988	93.853	106.218	98.505
	pgr5	36.294	73.588	98.707	94.536	96.947
	p-value of t-test (Col-gl1 vs pgr5)	0.409655	0.0383846	0.0549172	0.0219579	0.0395797
	Figure 2f
	NADP pool (n mol cm-1)
		Time (min)
		0	5	10	30	60
	Col-0	32.475	82.338	76.18	99.709	113.93
	Col-0	37.314	82.554	105.648	110.861	117.687
	Col-0	39.026	93.018	107.975	114.982	109.37
	crr2-2	41.434	70.129	104.679	105.681	116.58
	crr2-2	41.308	67.039	84.786	120.724	94.808
	crr2-2	42.279	93.508	94.647	85.727	105.826
	crr4-2	34.181	67.355	100.785	101.634	109.347
	crr4-2	46.968	95.758	95.162	112.729	123.179
	crr4-2	48.951	97.244	95	128.612	109.792
	p-value of t-test (Col-0 vs crr2-2)	0.0529214	0.37346	0.879404	0.707931	0.304253
	p-value of t-test (Col-0 vs crr4-2)	0.230965	0.940935	0.972528	0.556428	0.935313

## Sheet: Figure 3
Figure 3. Dark-induced conversion of NADP+ into NAD+ by NADPP in chloroplasts
	Figure 3a							Figure 3b											Figure 3c
	Light Intensity (μmol m-2 s-1)	min	NADP+	NADPH	NADP pool				NADP+			NADPH			NADP pool				NADP pool (n mol cm-1)
	40	0	75.241	15.207	90.447				Dark duration (min)			Dark duration (min)			Dark duration (min)					Time after treatment (min)
	40	0	80.224	15.017	95.237			High light (150 μmol m-2 s-1) supplementation (min)	0	10	20	0	10	20	0	10	20		DCMU (uM)	0	1	5	15	30	60	F-statistic	p-value
	40	0	68.71	11.819	80.529			10	92.675	101.355	70.519	33.768	20.864	27.366	126.436	122.229	97.878		0	154.94	141.11	141.78	148.42	145.32	154.5
	40	5	76.581	7.891	84.471			10	98.384	87.466	68.583	39.919	36.187	27.501	138.293	123.645	96.084		0	145.3	163.3	127.16	137.3	143.33	137.06
	40	5	74.613	7.402	82.012			10	97.073	91.588	69.085	35.675	30.832	31.169	132.754	122.405	100.243		0	121.03	139.62	131.17	151.71	153.14	146.17
	40	5	80.768	9.711	90.471			10	90.857	99.112	71.642	31.223	19.251	29.278	122.073	118.362	100.916		0	155.1	145.62	142.93	143.08	160.18	148.94
	40	10	56.462	10.814	67.274			10	101.842	85.763	68.501	36.743	32.889	25.071	138.599	118.634	93.583		0	152.57	156.18	167.75	157.33	143.36	145.46
	40	10	45.632	10.724	56.354			10	94.891	86.789	76.607	33.079	28.347	28.678	127.964	115.126	105.273		0	138.72	136.43	152.21	135.11	158.67	150.85
	40	10	55.46	9.559	65.019			10	89.165	96.738	70.894	31.742	19.135	28.881	120.904	115.865	99.782		10	143.62	135.58	142.74	126.7	132.95	98.74	15.24	0.000242
	40	30	29.125	9.366	38.486			10	100.766	85.577	68.639	35.407	31.471	24.206	136.167	117.041	92.832		10	129.99	147.52	127.28	138.8	108.1	86.92
	40	30	28.008	8.824	36.824			10	87.941	86.731	76.512	32.082	27.384	27.963	120.027	114.115	104.465		10	132.5	129.77	150.13	150.13	116.61	90.51
	40	30	31.184	7.817	38.997			20	97.555	97.024	83.366	39.833	25.906	22.712	137.383	122.911	106.074		10	174.34	140.48	152.14	129.82	133.58	95.06
	40	60	27.262	10.167	37.427			20	100.323	88.566	82.115	24.778	31.203	28.683	125.089	119.767	110.795		10	133.98	158.16	142.4	137.6	113.67	88.31
	40	60	23.271	12.173	35.443			20	96.885	95.456	76.857	36.986	29.439	25.951	133.867	124.886	102.809		10	140.45	142.57	160.57	146.41	119.16	91.47
	40	60	24.466	10.278	34.738			20	93.685	93.823	82.187	37.705	24.052	21.068	131.385	117.862	103.246		50	156.97	139.67	123.92	107.48	106.08	76.43	91.2	1.19e-13
	70	0	68.095	25.961	94.051			20	99.556	89.285	84.834	22.704	28.186	26.481	122.244	117.467	111.318		50	145.11	157.44	137.87	121.32	94.83	69.92
	70	0	62.308	22.441	84.741			20	105.523	91.753	80.166	34.543	27.064	23.986	140.061	118.805	104.151		50	149.1	149.87	141.32	120.26	74.47	93.15
	70	0	73.968	9.084	83.052			20	90.975	92.092	86.134	37.087	25.716	20.771	128.056	117.807	106.905		50	168.34	148.98	136.47	122.39	104.2	79.19
	70	5	55.705	34.405	90.105			20	97.498	92.173	85.791	21.925	27.371	25.923	119.415	119.553	111.719		50	146.63	163.53	160.73	120.5	92.71	79.49
	70	6	66.053	24.527	90.577			20	97.543	90.352	80.845	33.625	25.975	23.404	131.164	116.324	104.248		50	151.51	161.28	153.84	110.65	78.53	90.48
	70	10	76.44	2.564	79.004			30	92.163	88.641	83.103	35.029	22.742	32.244	127.186	111.389	115.347		p-value of t-test (0 vs 10)	0.809432	0.442953	0.793139	0.185853	0.000207171	5.00289e-09
	70	11	71.544	5.405	76.949			30	91.374	93.639	84.482	31.608	26.496	32.407	122.974	120.124	116.889		p-value of t-test (0 vs 50)	0.224477	0.281643	0.85852	6.75758e-05	2.42834e-06	3.11094e-08
	70	28	50.712	6.646	57.358			30	82.397	96.283	77.357	44.936	23.844	34.588	127.316	120.126	111.937
	70	29	43.032	4.607	47.639			30	90.474	95.578	79.358	32.103	19.967	30.607	122.585	115.532	109.945
	70	30	46.848	5.884	52.732			30	91.288	93.032	77.266	29.874	24.479	32.692	121.158	117.502	109.951
	70	31	44.088	5.282	49.37			30	84.463	91.714	76.567	41.519	22.389	34.864	125.976	114.081	111.423		Figure 3d										Figure 3g
	70	58	36.432	3.964	40.396			30	89.345	105.137	89.076	31.272	22.082	30.532	120.619	127.215	119.604		NAD pool (n mol cm-1)										NAD+ (n mol min-1 mg-1 Chl)
	70	59	33.816	12.483	46.299			30	91.157	93.095	78.601	29.343	23.838	37.419	120.495	116.927	116.001			Time after treatment (min)									pH
	70	60	35.664	12.483	48.147			30	86.717	84.246	83.987	39.748	27.587	34.168	126.441	111.823	118.135		DCMU (uM)	0	1	5	15	30	60	F-statistic	p-value		5.5	6.1	6.6	6.9	7.2	7.5	8.1	8.8
																			0	177.41	170.55	189.26	190.86	210.08	183.19				4.10556	3.56796	3.15373	2.38655	1.08733	1.61415	0.729822	0.791878
																			0	171.23	200.93	180.94	146.88	147.4	150.15				4.84744	3.02845	2.5949	2.46741	1.80265	1.57638	0.108434	1.33622
								p-value (Tueky's HSD)											0	169.18	155.91	154.8	170.67	162.24	177.74				4.16012	4.61334	3.14639	2.31681	2.93168	1.22176	1.34556	0.384076
								0 min Dark duration	20 min High	30 min High									0	176.42	170.03	184.37	186.42	198.64	175.16				5.01437	3.52239	2.62245	1.66571	1.18371	1.25375	0.906448	0.698873
								10 min High	0.9756	0.166									0	170.14	193.82	181.39	149.2	147.12	149.04				NADH (n mol min-1 mg-1 Chl)
								20 min High		0.1126									0	167.73	157.26	165.87	193.73	160.8	164.45				pH
																			10	200.63	172.81	149.32	228.19	226.68	208.76	8.2516	0.0056		5.5	6.1	6.6	6.9	7.2	7.5	8.1	8.8
								10 min Dark duration	20 min High	30 min High									10	150.4	157.39	139.13	163.81	201.67	266.25				n.d.	n.d.	n.d.	n.d.	n.d.	n.d.	n.d.	n.d.
								10 min High	0.8761	0.715									10	163.22	185.37	183.7	215.88	209.54	217.74				n.d.	n.d.	n.d.	n.d.	n.d.	n.d.	n.d.	n.d.
								20 min High		0.4212									10	151.24	170.72	157.35	211.64	253.54	240.35				n.d.	n.d.	n.d.	n.d.	n.d.	n.d.	n.d.	n.d.
																			10	151.73	155.64	142.65	161.78	260.85	239.65				n.d.	n.d.	n.d.	n.d.	n.d.	n.d.	n.d.	n.d.
								20 min Dark duration	20 min High	30 min High									10	164.49	189.79	184.18	201.65	193.25	250.49				NAD pool (n mol min-1 mg-1 Chl)
								10 min High	0.0008	1e-06									50	190.49	150.46	170.28	255.1	281.27	244.15	19.93	3.6e-05		pH
								20 min High		0.0011									50	136.25	151.06	187.6	234.93	232.33	216.2				5.5	6.1	6.6	6.9	7.2	7.5	8.1	8.8
																			50	147.12	179.52	213.52	224.66	218.52	260.61				4.10556	3.56796	3.15373	2.38655	1.08733	1.61415	0.729822	0.791878
																			50	179.32	157.8	212.89	244.46	229	236.47				4.84744	3.02845	2.5949	2.46741	1.80265	1.57638	0.108434	1.33622
																			50	152.59	156.35	169.27	206.84	257.54	217				4.16012	4.61334	3.14639	2.31681	2.93168	1.22176	1.34556	0.384076
																			50	202.61	180.01	199.34	201.49	196.73	237.79				5.01437	3.52239	2.62245	1.66571	1.18371	1.25375	0.906448	0.698873
																			p-value of t-test (0 vs 10)	0.318323	0.775324	0.11727	0.12028	0.00715169	5.04003e-05
																			p-value of t-test (0 vs 50)	0.7253	0.225383	0.128481	0.00107687	0.00266165	1.93078e-05

## Sheet: Figure 4
Figure 4. Dark-induced decrease in NADP pool size competes with PGR5/PGRL1-dependent CET
	Figure 4a						Figure 4c						Figure 4d							Figure 4f
		Relative NADP pool size (Time 0 = 1.00)						Relative NADP pool size (Time 0 = 1.00)						pmf							Relative NADP pool size (Time 0 = 1.00)
	Light exposure (min)	Col-gl1	pgr5	crr2-2	crr4-2		Light exposure (min)	Col-0	trx-m124-1	trx-m124-2	inap1		Light Intensity (μmol m-2 s-1)	Col-0	pgr5	inap1	trxm124-1	trxm124-2		Light exposure (min)	Control	Antimycin A	NH4Cl
	1	1	1	1	1		1	1	1	1	1		31	0.154	0.174	0.677	0.404	0.441		0	1	1	1
	2	0.994423	0.916291	0.99524	0.997125		2	0.998729	0.995108	0.99701	0.999184		31	0.182	0.189	0.805	0.249	0.627		1	0.996786	0.916779	0.98409
	3	0.985243	0.829176	0.986081	0.991607		3	0.993863	0.987377	0.992111	0.997588		31	0.194	0.213	0.869	0.355	0.286		2	0.988807	0.883212	0.963555
	4	0.972795	0.755493	0.972393	0.983245		4	0.982103	0.97712	0.98542	0.995108		167	1.17	0.916	1.744	1.591	1.542		3	0.97709	0.858137	0.942081
	5	0.957538	0.698021	0.954543	0.972033		5	0.960108	0.96468	0.977093	0.991673		167	1.417	0.836	1.578	1.959	1.372		4	0.962411	0.837476	0.920774
	6	0.940006	0.654383	0.933271	0.958124		6	0.925765	0.950421	0.967313	0.987237		167	1.463	0.774	1.761	1.839	1.629		5	0.945473	0.819638	0.900152
	7	0.920764	0.621329	0.909531	0.941803		7	0.879432	0.934714	0.956283	0.981771									6	0.926919	0.803804	0.880472
	8	0.900361	0.596078	0.884345	0.923447		8	0.824311	0.917919	0.944215	0.975268									7	0.907322	0.789488	0.861851
	9	0.879304	0.576537	0.858666	0.903493		9	0.765458	0.900374	0.931322	0.967734		31 μmol m-2 s-1							8	0.887173	0.776372	0.844325
	10	0.858035	0.561199	0.833296	0.882398		10	0.708007	0.882383	0.91781	0.959193		p-value (Tueky's HSD)	Col-0	pgr5	inap1	trxm124-1			9	0.866881	0.764233	0.827884
	11	0.836924	0.548987	0.808849	0.86061		11	0.655733	0.864214	0.903873	0.949681		pgr5	0.9994						10	0.846772	0.752911	0.812491
	12	0.816264	0.539131	0.785747	0.838544		12	0.610573	0.846096	0.88969	0.939248		inap1	0.0001	0.0001					11	0.827098	0.742284	0.798093
	13	0.796276	0.531078	0.764244	0.816563		13	0.572938	0.828215	0.875416	0.927952		trxm124-1	0.2908	0.3822	0.0013				12	0.808046	0.732257	0.784632
	14	0.777117	0.52442	0.744459	0.794968		14	0.54229	0.810722	0.861191	0.915862		trxm124-2	0.0309	0.0431	0.0108	0.584			13	0.789746	0.722757	0.772047
	15	0.758892	0.518859	0.726411	0.774		15	0.517666	0.793733	0.847129	0.903054									14	0.772282	0.71372	0.760276
	16	0.741659	0.514168	0.710052	0.753839		16	0.498011	0.777332	0.833325	0.889608		167 μmol m-2 s-1							15	0.755701	0.705098	0.749259
	17	0.725443	0.510177	0.695289	0.734611		17	0.48235	0.76158	0.819857	0.875609		p-value (Tueky's HSD)	Col-0	pgr5	inap1	trxm124-1			16	0.740024	0.696849	0.73894
	18	0.710242	0.506754	0.682005	0.716398		18	0.469851	0.746514	0.806783	0.861142		pgr5	0.0073						17	0.725247	0.688936	0.729266
	19	0.696034	0.503797	0.670073	0.699239		19	0.459841	0.732152	0.794148	0.846293		inap1	0.0692	0.0001					18	0.711354	0.68133	0.720188
	20	0.682783	0.501224	0.659364	0.683146		20	0.451785	0.718503	0.781982	0.831146		trxm124-1	0.0165	0	0.88				19	0.698315	0.674005	0.71166
	21	0.670445	0.498973	0.649755	0.668106		21	0.445263	0.705559	0.770305	0.815783		trxm124-2	0.6039	0.001	0.5205	0.1564			20	0.686094	0.666938	0.703641
	22	0.65897	0.496992	0.641128	0.654091		22	0.439952	0.693306	0.759127	0.800282									21	0.674651	0.660109	0.696092
	23	0.648306	0.495239	0.633377	0.641058		23	0.435599	0.681725	0.748452	0.784716									22	0.663943	0.653501	0.688977
	24	0.638399	0.493681	0.626404	0.628958		24	0.43201	0.670791	0.738275	0.769152									23	0.653924	0.647097	0.682264
	25	0.629197	0.492289	0.620122	0.617737		25	0.429032	0.660476	0.728587	0.753653									24	0.644553	0.640885	0.675924
	26	0.620649	0.491042	0.614454	0.607339		26	0.426547	0.650752	0.719378	0.738276		Figure 4e							25	0.635784	0.634852	0.669929
	27	0.612705	0.489918	0.609332	0.597709		27	0.42446	0.641586	0.710631	0.72307			NADP pool (n mol cm-1)						26	0.627579	0.628987	0.664255
	28	0.60532	0.488904	0.604694	0.588791		28	0.422699	0.63295	0.702331	0.70808		Light exposure (min)	Control	Antimycin A	NH4Cl				27	0.619897	0.62328	0.658878
	29	0.598451	0.487983	0.600487	0.580531		29	0.421205	0.624814	0.69446	0.693344		- (0)	95.6099	71.04	84.5693				28	0.612701	0.617721	0.653779
	30	0.592057	0.487147	0.596663	0.57288		30	0.419931	0.617147	0.686997	0.678895		- (0)	95.9719	93.1665	74.3431				29	0.605957	0.612302	0.648938
	31	0.586101	0.486384	0.593182	0.565789		31	0.418839	0.609922	0.679925	0.66476		- (0)	85.248	73.3929	89.8633				30	0.599632	0.607016	0.644337
	32	0.580548	0.485685	0.590006	0.559215		32	0.417899	0.60311	0.673223	0.650962		- (0)	99.1393	83.6643	85.1575				31	0.593696	0.601856	0.639961
	33	0.575367	0.485045	0.587104	0.553115		33	0.417086	0.596687	0.666874	0.637518		- (0)	98.189	89.2299	75.6101				32	0.588121	0.596815	0.635795
	34	0.570529	0.484456	0.584447	0.547452		34	0.416381	0.590628	0.660857	0.624442		- (0)	86.1982	68.8681	90.8588				33	0.582881	0.591887	0.631824
	35	0.566006	0.483914	0.58201	0.542189		35	0.415766	0.58491	0.655155	0.611744		- (0)	103.483	74.3884	86.6507				34	0.577952	0.587068	0.628038
	36	0.561775	0.483413	0.579771	0.537296		36	0.415229	0.57951	0.649751	0.59943		- (0)	102.85	87.2842	76.8318				35	0.573312	0.582351	0.624423
	37	0.557813	0.482949	0.57771	0.532741		37	0.414757	0.574408	0.644628	0.587504		- (0)	89.0489	73.6192	93.8904				36	0.56894	0.577733	0.62097
	38	0.554098	0.482518	0.57581	0.528497		38	0.414341	0.569585	0.639769	0.575967		+ (5)	88.0534	64.8862	65.5649				37	0.564817	0.573209	0.617668
	39	0.550613	0.482119	0.574056	0.52454		39	0.413974	0.565024	0.63516	0.564816		+ (5)	81.6734	60.8139	77.8273				38	0.560926	0.568775	0.614509
	40	0.547341	0.481746	0.572433	0.520847		40	0.413649	0.560707	0.630786	0.55405		+ (5)	98.2795	71.221	80.7684				39	0.55725	0.564427	0.611484
	41	0.544264	0.481399	0.57093	0.517396		41	0.413359	0.556619	0.626634	0.543663		+ (5)	89.0036	65.7459	67.1034				40	0.553776	0.560161	0.608585
	42	0.541369	0.481075	0.569536	0.51417		42	0.413102	0.552745	0.62269	0.533648		+ (5)	82.4878	59.6827	79.049				41	0.550489	0.555975	0.605806
	43	0.538643	0.480772	0.56824	0.51115		43	0.412871	0.549072	0.618943	0.523998		+ (5)	98.6415	71.9902	81.4019				42	0.547377	0.551865	0.603138
	44	0.536073	0.480487	0.567035	0.50832		44	0.412665	0.545586	0.61538	0.514704		+ (5)	91.3113	67.6916	69.5468				43	0.544428	0.547828	0.600577
	45	0.533649	0.480221	0.565912	0.505667		45	0.412479	0.542278	0.611992	0.505758		+ (5)	83.6643	62.669	79.7729				44	0.541631	0.543862	0.598116
	46	0.531359	0.47997	0.564865	0.503176		46	0.412313	0.539134	0.608768	0.49715		+ (5)	100.225	58.3252	83.8001				45	0.538976	0.539964	0.595749
	47	0.529195	0.479734	0.563887	0.500836		47	0.412162	0.536147	0.605698	0.48887									46	0.536455	0.536132	0.593473
	48	0.527149	0.479512	0.562972	0.498636		48	0.412026	0.533304	0.602775	0.480907		t-test (- vs +)	Control	Antimycin A	NH4Cl				47	0.534058	0.532362	0.591282
	49	0.525211	0.479303	0.562116	0.496565		49	0.411902	0.5306	0.599989	0.473251		p-value	0.1738	0.00055	0.0249				48	0.531779	0.528654	0.589171
	50	0.523375	0.479105	0.561313	0.494614		50	0.41179	0.528023	0.597332	0.465891									49	0.529609	0.525005	0.587137
	51	0.521634	0.478918	0.56056	0.492774		51	0.411688	0.525568	0.594798	0.458817									50	0.527542	0.521413	0.585175
	52	0.519983	0.478741	0.559852	0.491038		52	0.411596	0.523227	0.592379	0.452018									51	0.525572	0.517876	0.583283
	53	0.518414	0.478573	0.559186	0.489399		53	0.411511	0.520994	0.590069	0.445483									52	0.523692	0.514393	0.581456
	54	0.516923	0.478414	0.55856	0.487849		54	0.411433	0.518862	0.587863	0.439203									53	0.521899	0.510961	0.579692
	55	0.515505	0.478263	0.557969	0.486383		55	0.411362	0.516825	0.585753	0.433168									54	0.520185	0.50758	0.577987
	56	0.514155	0.47812	0.557412	0.484995		56	0.411297	0.514879	0.583736	0.427367									55	0.518548	0.504247	0.57634
	57	0.51287	0.477983	0.556886	0.48368		57	0.411237	0.513017	0.581805	0.421792									56	0.516982	0.500961	0.574746
	58	0.511645	0.477854	0.556389	0.482433		58	0.411182	0.511236	0.579957	0.416433									57	0.515483	0.497722	0.573204
	59	0.510477	0.47773	0.555919	0.48125		59	0.411131	0.509531	0.578187	0.41128									58	0.514049	0.494527	0.571711
	60	0.509362	0.477612	0.555474	0.480127		60	0.411085	0.507897	0.576491	0.406327									59	0.512674	0.491375	0.570265
																				60	0.511357	0.488265	0.568865

## Sheet: Supplementary Figure 1
Supplementary Figure 1. Light-dependent behaviors of NADP+, NADPH, NAD+ and NADH
	S. Figure 1a						S. Figure 1c						S. Figure 1e
	NADP+ (n mol cm-1)						NAD+ (n mol cm-1)						NADP+ (n mol cm-1)
		Time (min)						Time (min)						Time (min)
	Light Intensity (μmol m-2 s-1)	0	5	10	30		Light Intensity (μmol m-2 s-1)	0	5	10	30		Light Intensity (μmol m-2 s-1)	0	5	10	20	30	60	90	120
	10	18.5475	26.727	27.3915	28.5345		10	95.019	68.547	59.7435	55.392		40	40.988	29.306	37.543	33.966	42.917	29.643	35.147	31.006
	10	16.9065	31.542	24.828	30.426		10	80.8065	80.952	46.3905	50.013		40	32.913	32.794	38.049	43.472	36.453	30.032	29.466	28.854
	10	13.7625	23.2785	33.543	27.1335		10	71.988	65.88	74.685	89.5455		40	34.617	47.717	30.944	45.834	36.799	34.824	37.418	40.229
	10	18.1305	27.2505	27.4995	31.4085		10	90.9495	65.958	58.056	53.8215		40	37.127	29.137	35.752	29.693	39.257	47.609	36.368	32.309
	10	16.9815	32.154	20.9445	25.794		10	80.0505	78.4905	46.4895	50.403		40	36.307	36.098	44.538	39.284	35.444	36.417	35.471	31.282
	10	13.7085	23.5215	35.091	26.6985		10	70.392	66.6015	71.655	94.1445		40	37.039	48.727	32.362	35.928	36.081	42.585	39.058	38.992
	40	16.227	31.7145	32.9235	31.7505		40	90.159	72.855	54.7035	59.58		10	40.995	46.464	45.497	9.128	11.503	14.259	21.006	22.024
	40	17.271	24.111	29.721	29.2035		40	73.6755	57.6975	43.323	42.1485		10	32.915	43.625	31.392	32.381	10.523	18.694	24.372	27.972
	40	17.2005	28.1715	25.461	31.5855		40	83.4015	68.118	34.671	59.5605		10	34.618	40.637	40.198	13.197	14.902	18.146	4.763	10.738
	40	19.143	30.813	33.5415	31.149		40	87.5295	72.3255	54.783	56.9595		10	37.125	59.339	47.534	12.942	9.503	16.647	18.598	24.564
	40	17.46	24.321	30.162	29.0655		40	74.85	56.8785	43.824	42.453		10	36.309	52.231	32.119	27.031	11.289	27.045	19.632	18.307
	40	17.067	28.6455	25.7385	33.891		40	78.0735	64.5075	34.851	58.2225		10	37.033	37.711	32.779	13.223	13.718	9.599	9.685	16.762
	S. Figure 1b						S. Figure 1d						S. Figure 1f
	NADPH (n mol cm-1)						NADH (n mol cm-1)						NADPH (n mol cm-1)
		Time (min)						Time (min)						Time (min)
	Light Intensity (μmol m-2 s-1)	0	5	10	30		Light Intensity (μmol m-2 s-1)	0	5	10	30		Light Intensity (μmol m-2 s-1)	0	5	10	20	30	60	90	120
	10	7.8885	18.147	24.993	29.919		10	1.17	1.683	2.26	3.767		40	41.281	27.886	44.068	32.195	40.855	42.006	38.452	32.664
	10	11.367	24.789	22.398	29.82		10	1.439	4.276	4.07	5.583		40	32.761	33.036	43.569	37.326	35.852	34.477	26.703	28.789
	10	11.208	18.645	20.937	24.7725		10	1.157	2.237	2.168	3.811		40	34.872	47.692	33.381	25.632	32.181	40.489	37.204	42.823
	10	8.5065	19.449	23.031	23.9805		10	1.508	1.947	2.35	3.474		40	37.255	34.657	33.886	35.321	41.245	34.938	34.291	30.437
	10	12.081	25.2735	23.649	27.693		10	1.73	4.077	3.627	4.841		40	31.024	34.353	38.969	40.675	33.659	29.563	34.255	28.756
	10	12.051	19.5675	21.2805	25.9875		10	1.617	2.232	2.179	3.499		40	38.576	34.235	31.035	35.879	34.362	42.389	40.484	48.946
	40	10.374	33.444	29.055	33.3255		40	1.423	5.002	5.624	2.467		10	41.286	23.415	21.472	26.437	21.658	24.426	26.315	29.313
	40	12.342	31.467	31.6455	35.5395		40	2.321	7.591	4.951	4.434		10	32.757	22.237	25.312	21.329	20.323	28.324	25.311	19.136
	40	10.848	27.672	37.911	32.9895		40	1.639	9.296	6.881	4.021		10	34.874	25.439	18.584	23.112	19.545	19.429	30.194	25.129
	40	10.755	35.544	29.271	32.607		40	1.417	4.159	4.666	2.193		10	37.266	18.317	19.435	20.129	24.013	23.232	28.124	26.021
	40	14.0685	30.048	31.536	30.003		40	2.048	6.13	4.029	3.588		10	31.024	26.311	24.597	26.493	21.543	20.125	29.124	29.315
	40	11.0115	27.474	37.287	32.5845		40	1.513	7.738	5.558	3.351		10	38.574	28.323	26.001	26.441	24.006	28.936	26.116	21.317

## Sheet: Supplementary Figure 2
Supplementary Figure 2. NADP synthesis under various light intensity and pH conditions
	S. Figure 2
	NADP+ (p mol min-1 mg-1 Chl)
		pH
	Light Intensity (μmol m-2 s-1)	5.5	6.1	6.6	6.9	7.2	7.5	8.1	8.8
	10	10.4636	8.62334	8.18778	8.83023	8.83023	10.2131	10.028	10.5507
	10	11.8029	9.24401	8.13334	8.34023	8.34023	10.1151	10.1042	10.6487
	10	12.2384	9.47267	8.62334	8.64512	8.64512	10.0716	10.0062	10.4527
	10	12.086	10.0498	8.20956	8.55801	8.55801	10.2458	9.94089	10.7793
	20	10.7636	9.05541	8.69368	9.47742	9.47742	10.9846	10.9645	11.4267
	20	12.3511	9.5779	8.71378	8.87454	8.87454	11.0449	11.1253	11.7684
	20	12.532	9.89944	9.23627	9.21617	9.21617	11.8688	10.9645	11.4066
	20	12.7129	10.5827	8.55301	9.05541	9.05541	12.2507	10.9042	11.8085
	30	11.076	9.2355	9.02141	10.0506	10.0506	12.0375	11.6544	12.3681
	30	12.6423	10.2346	8.9538	9.36697	9.36697	12.1202	11.7821	12.7474
	30	12.9277	10.1107	9.85526	10.0318	10.0318	10.6403	11.8835	12.462
	30	13.1869	11.1511	8.83736	9.50594	9.50594	10.6741	11.737	13.0291
	40	11.1653	9.40274	9.54751	10.8124	10.8124	10.8821	12.8726	14.1032
	40	13.5512	10.6251	9.66242	10.0886	10.0886	10.9635	13.515	14.5646
	40	13.5422	10.7002	10.6821	10.1935	10.1935	10.6378	13.5603	12.8817
	40	14.3746	11.8955	9.05259	10.0759	10.0759	10.493	13.1441	15.388
	50	11.352	9.0848	11.2002	13.916	13.916	19.4513	16.0452	18.2434
	50	15.4103	11.6281	12.3631	12.8014	12.8014	17.7948	17.046	19.4064
	50	15.1825	13.2707	12.7876	13.4329	13.4329	21.1663	15.8244	18.1192
	50	15.6415	15.2377	11.2485	12.7531	12.7531	21.96	16.7112	19.4409
	NADPH (p mol min-1 mg-1 Chl)
		pH
	Light Intensity (μmol m-2 s-1)	5.5	6.1	6.6	6.9	7.2	7.5	8.1	8.8
	10	3.14901	15.0582	75.2692	109.089	289.751	492.382	573.318	581.99
	10	6.27085	14.1911	74.113	111.402	307.384	434.57	602.224	593.552
	10	5.66382	15.7231	79.3161	111.691	280.212	469.257	555.975	613.786
	10	4.5654	19.5387	85.6754	114.581	304.493	486.6	619.567	608.005
	20	3.71781	19.7221	106.443	306.365	407.644	686.163	786.388	802.213
	20	7.2204	18.4561	104.333	151.28	438.239	607.039	828.588	828.588
	20	6.42915	20.7771	110.663	206.14	397.094	649.239	754.738	865.513
	20	5.237	25.9993	120.685	159.72	436.657	675.613	876.063	854.963
	30	4.13875	25.5923	150.509	301.775	569.489	943.719	1053.87	1063.71
	30	7.74434	24.4416	148.247	403.668	621.124	838.58	1119.77	1133.54
	30	6.76082	27.0184	155.427	309.446	558.67	880.38	1013.55	1198.45
	30	5.43799	36.2045	174.114	221.126	620.14	923.262	1214.19	1186.65
	40	5.84607	37.1978	232.914	530.106	867.595	1381.39	1473.2	1478.01
	40	9.96967	36.4422	228.564	768.226	977.039	1236.68	1582.87	1634.39
	40	7.26564	41.1359	242.759	317.172	851.568	1260.26	1421.91	1764.21
	40	4.8707	53.3396	268.403	568.572	952.998	1344.06	1794.2	1754.59
	50	11.9955	69.0378	457.465	720	1597.46	2353.64	2360.47	2316.04
	50	10.1755	67.0726	451.826	993.369	1844.39	2087.9	2603.99	2711.64
	50	7.40713	74.5916	487.713	756.092	1602.58	2093.89	2292.12	3051.71
	50	8.50935	108.769	549.403	979.869	1840.97	2269.05	3148.26	3025.22
	NADP pool (p mol min-1 mg-1 Chl)
		pH
	Light Intensity (μmol m-2 s-1)	5.5	6.1	6.6	6.9	7.2	7.5	8.1	8.8
	10	13.61	23.68	83.46	117.919	298.581	502.59	583.35	592.54
	10	18.07	23.44	82.25	119.742	315.724	444.68	612.33	604.2
	10	17.9	25.2	87.94	120.336	288.857	479.33	565.98	624.24
	10	16.65	29.59	93.88	123.139	313.051	496.85	629.51	618.78
	20	14.48	28.78	115.14	315.842	417.122	697.15	797.35	813.64
	20	19.57	28.03	113.05	160.155	447.114	618.08	839.71	840.36
	20	18.96	30.68	119.9	215.356	406.311	661.11	765.7	876.92
	20	17.95	36.58	129.24	168.776	445.712	687.86	886.97	866.77
	30	15.21	34.83	159.53	311.825	579.54	955.76	1065.53	1076.08
	30	20.39	34.68	157.2	413.035	630.491	850.7	1131.55	1146.29
	30	19.69	37.13	165.28	319.478	568.702	891.02	1025.43	1210.91
	30	18.62	47.36	182.95	230.632	629.646	933.94	1225.92	1199.68
	40	17.01	46.6	242.46	540.919	878.408	1392.27	1486.07	1492.11
	40	23.52	47.07	238.23	778.315	987.128	1247.65	1596.39	1648.95
	40	20.81	51.84	253.44	327.365	861.762	1270.9	1435.47	1777.09
	40	19.25	65.24	277.46	578.648	963.074	1354.56	1807.35	1769.98
	50	23.35	78.12	468.67	733.916	1611.37	2373.09	2376.52	2334.28
	50	25.59	78.7	464.19	1006.17	1857.19	2105.7	2621.03	2731.05
	50	22.59	87.86	500.5	769.525	1616.02	2115.05	2307.94	3069.83
	50	24.15	124.01	560.65	992.622	1853.73	2291.01	3164.97	3044.66

## Sheet: Supplementary Figure 4
Supplementary Figure 4. Response of NADP+ and NADPH to light in the presence of photochemical inhibitors, ammonium chloride and Nigericin
	S. Figure 4a								S. Figure 4c								S. Figure 4e
	NADP+ (n mol cm-1)								NADP+ (n mol cm-1)								NADP+ (n mol cm-1)
		Time (min)								Time (min)								Time (min)
		0	5	10	30	60				0	5	10	30	60				0	1	5	10	20	30
	Control	42.759	46.112	67.391	70.264	77.561			Control	31.131	80.631	59.481	72.706	72.069			Control	51.653	63.446	66.473	75.167	86.676	75.22
	Control	29.615	62.626	66.713	78.241	74.609			Control	43.562	56.908	81.905	79.561	68.077			Control	41.738	51.795	58.346	73.078	67.182	76.247
	Control	33.157	60.797	72.377	91.037	72.589			Control	32.484	47.799	85.936	83.584	72.079			Control	50.431	46.66	72.848	78.531	69.572	81.01
	10 μM DCMU	41.489	35.692	43.063	36.934	29.861			Control	31.163	67.334	48.857	62.316	63.316			Control	52.113	63.558	67.625	76.932	87.879	75.9
	10 μM DCMU	35.256	5.192	36.888	32.223	51.538			Control	42.212	55.204	69.711	57.066	61.591			Control	42.294	52.536	61.071	70.868	69.465	77.822
	10 μM DCMU	42.553	24.058	34.676	41.506	37.607			Control	32.319	46.375	79.082	71.077	46.717			Control	50.235	47.704	74.534	81.489	78.023	72.471
	100 μM DCMU	46.541	34.899	39.993	31.255	38.756			5 mM NH4Cl	31.216	43.811	42.413	59.667	59.794			50 μM Nigericin	35.771	36.019	39.011	38.639	53.636	48.484
	100 μM DCMU	41.437	41.827	32.273	33.564	19.514			5 mM NH4Cl	27.904	62.614	44.699	58.169	60.832			50 μM Nigericin	39.577	51.936	43.367	45.846	32.957	42.835
	100 μM DCMU	32.638	45.219	41.275	36.591	31.204			5 mM NH4Cl	33.952	40.698	59.744	39.522	34.673			50 μM Nigericin	42.322	31.565	42.34	46.04	40.339	49.635
	10 μM DBMIB	27.651	36.536	47.106	50.917	42.602			5 mM NH4Cl	32.087	37.994	51.664	56.294	53.141			50 μM Nigericin	35.97	36.215	47.111	39.897	48.402	46.643
	10 μM DBMIB	38.121	33.561	36.768	51.654	38.969			5 mM NH4Cl	28.336	59.666	42.871	53.769	56.916			50 μM Nigericin	40.854	53.538	44.699	45.129	41.685	43.897
	10 μM DBMIB	24.251	40.062	43.873	50.016	57.675			5 mM NH4Cl	33.763	38.323	51.604	35.207	26.388			50 μM Nigericin	43.029	32.631	45.53	47.437	50.977	44.454
	100 μM DBMIB	36.013	40.004	9.471	7.201	7.243			50 mM NH4Cl	31.232	52.139	39.823	50.911	31.752
	100 μM DBMIB	26.165	25.447	8.595	6.969	6.978			50 mM NH4Cl	24.544	40.696	52.313	48.118	29.098
	100 μM DBMIB	22.081	14.151	8.544	7.497	6.706			50 mM NH4Cl	24.113	43.665	60.443	26.251	28.283
									50 mM NH4Cl	25.745	49.592	37.931	46.084	30.036
									50 mM NH4Cl	23.185	38.578	49.195	47.747	27.598
									50 mM NH4Cl	24.732	41.916	55.312	42.063	25.959
	S. Figure 4b								S. Figure 4d								S. Figure 4f
	NADPH (n mol cm-1)								NADPH (n mol cm-1)								NADPH (n mol cm-1)
		Time (min)								Time (min)								Time (min)
		0	5	10	30	60				0	5	10	30	60				0	5	10	30	60	60
	Control	3.259	6.183	17.673	12.068	18.155			Control	4.051	7.516	20.156	27.611	27.059			Control	25.053	40.423	44.857	49.192	60.784	41.954
	Control	4.173	11.103	17.996	17.448	38.205			Control	5.015	10.305	15.059	25.317	21.673			Control	27.121	41.378	53.825	53.845	54.66	53.029
	Control	5.836	8.343	13.839	25.581	26.476			Control	5.842	10.845	16.427	22.988	25.111			Control	27.459	55.793	54.004	50.405	47.701	53.566
	10 μM DCMU	11.709	2.701	12.484	7.221	3.467			Control	4.643	8.335	9.871	23.719	32.174			Control	33.672	34.156	42.429	52.248	35.19	36.909
	10 μM DCMU	5.115	9.415	9.294	5.777	11.375			Control	5.619	6.885	13.191	24.114	32.726			Control	29.965	36.587	39.676	45.451	57.889	51.63
	10 μM DCMU	3.364	7.741	5.866	9.863	8.537			Control	4.991	10.744	14.343	19.219	28.193			Control	31.899	58.171	54.947	55.216	46.781	53.43
	100 μM DCMU	15.057	2.776	14.271	8.599	6.061			5 mM NH4Cl	10.176	6.715	14.684	17.429	12.079			50 μM Nigericin	46.468	41.04	47.581	57.304	38.872	52.373
	100 μM DCMU	7.701	5.217	14.978	4.199	15.329			5 mM NH4Cl	6.434	12.541	8.286	11.405	10.566			50 μM Nigericin	38.554	42.909	54.143	49.768	46.289	37.659
	100 μM DCMU	12.402	7.684	8.906	8.022	2.794			5 mM NH4Cl	3.269	11.986	13.654	8.986	11.899			50 μM Nigericin	46.09	39.926	43.227	39.866	42.968	44.897
	10 μM DBMIB	2.788	1.664	4.081	3.662	6.323			5 mM NH4Cl	6.519	11.777	12.876	16.695	8.613			50 μM Nigericin	29.656	34.693	41.489	40.428	31.792	38.843
	10 μM DBMIB	3.116	2.754	2.209	2.722	2.766			5 mM NH4Cl	7.007	10.769	11.458	11.234	9.316			50 μM Nigericin	32.813	36.52	37.151	47.265	47.372	32.168
	10 μM DBMIB	3.294	3.977	3.149	2.614	3.634			5 mM NH4Cl	6.114	9.658	13.089	13.213	12.664			50 μM Nigericin	28.729	31.429	36.345	31.953	35.405	40.28
	100 μM DBMIB	1.819	1.676	1.454	1.581	1.845			50 mM NH4Cl	4.389	8.261	8.226	6.193	9.011
	100 μM DBMIB	1.948	1.685	2.581	1.483	1.603			50 mM NH4Cl	6.787	8.757	12.206	16.471	8.559
	100 μM DBMIB	1.711	1.139	1.429	1.798	1.525			50 mM NH4Cl	10.402	14.126	9.145	7.364	12.111
									50 mM NH4Cl	7.134	9.815	11.328	22.458	11.341
									50 mM NH4Cl	5.219	13.886	8.663	11.888	7.771
									50 mM NH4Cl	6.893	12.212	11.124	7.023	6.347

## Sheet: Supplementary Figure 5
Supplementary Figure 5. Response of NADP pool size to light in the presence of antimycin A
	S. Figure 5
				Col-gl1	Col-gl1	pgr5	pgr5
	Light exposure (min)	NAD+	Antimycin A (uM)	NADP+ (n mol mg-1 Chl)	NADPH (n mol mg-1 Chl)	NADP+ (n mol mg-1 Chl)	NADPH (n mol mg-1 Chl)
	0	+	0	0.167	0.032	0.042	0
	0	+	0	0.176	0.034	0.041	0.001
	0	+	0	0.183	<0.001	0.068	0.001
	0	+	0	0.189	0.006	0.069	0.001
	0	+	0	0.152	<0.001	0.101	0.002
	0	+	0	0.157	0.007	0.105	0.004
	5	+	0	0.09	1.407	0.048	0.358
	5	+	0	0.087	1.218	0.046	0.31
	5	+	0	0.095	1.266	0.045	0.323
	5	+	0	0.093	1.094	0.044	0.284
	5	+	0	0.091	1.49	0.06	0.366
	5	+	0	0.088	1.286	0.056	0.319
	5	+	10	0.028	0.978	NA	NA
	5	+	10	0.027	0.892	NA	NA
	5	+	10	0.032	1.071	NA	NA
	5	+	50	0.02	0.227	NA	NA
	5	+	50	0.021	0.181	NA	NA
	5	+	50	0.018	0.215	NA	NA
	15	+	0	0.058	2.598	0.038	0.714
	15	+	0	0.055	2.216	0.037	0.617
	15	+	0	0.064	2.49	0.046	0.723
	15	+	0	0.063	2.103	0.045	0.628
	15	+	0	0.071	2.568	0.041	0.684
	15	+	0	0.068	2.187	0.041	0.578
	15	+	10	0.042	1.872	NA	NA
	15	+	10	0.043	1.874	NA	NA
	15	+	10	0.043	2.014	NA	NA
	15	+	50	0.023	0.452	NA	NA
	15	+	50	0.021	0.474	NA	NA
	15	+	50	0.03	0.503	NA	NA
	15	-	0	0.067	0.147	0.033	0.041
	15	-	0	0.068	0.151	0.032	0.044
	15	-	0	0.061	0.153	0.037	0.048
	15	-	0	0.062	0.157	0.036	0.05
	15	-	0	0.061	0.142	0.042	0.047
	15	-	0	0.061	0.146	0.042	0.049

## Sheet: Supplementary Figure 6
Supplementary Figure 6. Response of NADP+ and NADPH to light in CET mutants
	S. Figure 6a							S. Figure 6c
	NADP+ (n mol cm-1)							NADP+ (n mol cm-1)
		Time (min)							Time (min)
		0	5	10	30	60			0	5	10	30	60
	Col-gl1	24.466	65.071	91.021	81.319	75.953		Col-0	22.856	61.371	71.453	69.555	65.752
	Col-gl1	23.745	57.457	90.723	85.227	71.994		Col-0	21.807	60.282	77.171	80.788	69.669
	Col-gl1	33.514	71.835	76.408	96.621	70.233		Col-0	29.621	66.075	74.566	83.013	66.307
	pgr5	28.751	46.705	54.225	63.247	43.495		crr2-2	28.208	58.461	77.155	74.602	66.021
	pgr5	27.575	49.551	67.056	61.045	47.857		crr2-2	33.649	61.244	76.015	83.336	61.896
	pgr5	18.458	49.164	69.132	67.488	56.776		crr2-2	29.947	73.126	81.799	68.504	75.321
	p-value of t-test (Col-gl1 vs pgr5)	0.635936	0.0184454	0.0281327	0.00869011	0.00538768		crr4-2	26.139	55.366	68.382	79.568	58.235
								crr4-2	33.661	67.914	84.621	70.082	73.688
								crr4-2	27.175	69.928	78.195	89.284	55.786
								p-value of t-test (Col-0 vs crr2-2)	0.116792	0.742753	0.180154	0.719975	0.909413
								p-value of t-test (Col-0 vs crr4-2)	0.280918	0.727698	0.621897	0.801836	0.460978
	S. Figure 6b							S. Figure 6d
	NADPH (n mol cm-1)							NADPH (n mol cm-1)
		Time (min)							Time (min)
		0	5	10	30	60			0	5	10	30	60
	Col-gl1	13.187	26.325	16.038	33.433	64.283		Col-0	9.619	20.967	4.727	30.154	48.178
	Col-gl1	17.363	18.391	32.829	31.381	63.698		Col-0	15.507	22.272	28.477	30.073	48.018
	Col-gl1	8.223	21.007	33.699	32.498	41.909		Col-0	9.405	26.943	33.409	31.969	43.063
	pgr5	15.979	19.283	19.065	33.732	64.532		crr2-2	13.226	11.668	27.524	31.079	50.559
	pgr5	26.491	12.437	26.797	45.173	50.648		crr2-2	7.659	5.795	8.771	37.388	32.912
	pgr5	17.836	24.424	29.575	27.048	40.171		crr2-2	12.332	20.382	12.848	17.223	30.505
	p-value of t-test (Col-gl1 vs pgr5)	0.161075	0.487872	0.735165	0.617293	0.659389		crr4-2	8.042	11.989	32.403	22.066	51.112
								crr4-2	13.307	27.844	10.541	42.647	49.491
								crr4-2	21.776	27.316	16.805	39.328	54.006
								p-value of t-test (Col-0 vs crr2-2)	0.876337	0.0795108	0.609601	0.735531	0.267066
								p-value of t-test (Col-0 vs crr4-2)	0.556671	0.86326	0.845164	0.571212	0.0747296

## Sheet: Supplementary Figure 7
Supplementary Figure 7. Light-dependent activation of NAD+ phosphorylation
	S. Figure 7a								S. Figure 7b
		nmol NADP h-1 mg-1 protein			Activation ratio (per Light+DTT)					nmol NADP h-1 mg-1 protein		Activation ratio (per Light+DTT)
		Control	DCMU	DBMIB	Control	DCMU	DBMIB			Col-gl1	pgr5	Col-gl1	pgr5
	Dark	2.949	7.758	3.381					Dark	6.155	4.463
	Dark	4.987	5.358	4.768					Dark	6.325	4.483
	Dark	4.148	4.313	4.69					Dark	5.779	5.511
	Dark	7.696	5.03	5.769	0.312851	0.406733	0.367544		Dark	6.437		0.497923	0.422188
	Light	9.688	3.701	3.195					Light	10.848	6.868
	Light	8.441	5.204	3.226					Light	7.836	7.541
	Light	11.735	3.501	3.011					Light	8.129	11.562
	Light	8.666	3.172	4.966	0.609411	0.282118	0.284388		Light	12.575		0.794145	0.758432
	Light+DTT	16.788	11.444	14.177					Light+DTT	13.038	11.202
	Light+DTT	14.607	12.89	11.798					Light+DTT	9.365	10.647
	Light+DTT	11.772	18.47	10.643					Light+DTT	12.058	12.394
	Light+DTT	20.058	12.414	14.01	1	1	1		Light+DTT	15.137		1	1
		F-statistic	p-value							t-statistic	p-value
	Dark	0.4016	0.6807						Dark	4.0416	0.00991
	Light	35.5013	5.372e-05						Light	0.6565	0.5405
	Light+DTT	1.2062	0.3435						Light+DTT	0.668	0.5337

[truncated: 9 more sheets: Supplementary Figure 8, Supplementary Figure 9, Supplementary Figure 10, Supplementary Figure 11, Supplementary Figure 12, Supplementary Figure 13, Supplementary Figure 14, Supplementary Figure 15, Supplementary Figure 16]
